# Supplementary material for: Identification and analysis of the RNA degrading complexes and machinery of Giardia lamblia using an in silico approach
Source: BMC Genomics. 2011 Nov 29;12:586. doi: 10.1186/1471-2164-12-586 (PMC3282835; doi:10.1186/1471-2164-12-586)
Supplement: Additional file 2 — Classification of the Putative RNA Degradation Machinery Protein Components in Giardia lamblia. This file is in Excel format and contains a table of the complete list of identified RNA degradation complexes and their protein constituents in Giardia lamblia. [file 1471-2164-12-586-S2.XLSX]

## Sheet: Sheet1
Additional File 2
Classification of the Putative RNA Degradation Machinery Protein Components in Giardia lamblia
Complex	Expected Componentsa		GiardiaDB Idb				Description of putative functionc
Deadenylation machinery	Not1		GL50803_96732				CCR4-NOT complex has roles in transcription and mRNA stability
	Not2		GL50803_11055				CCR4-NOT complex has roles in transcription and mRNA stability
	Not3		GL50803_8061				CCR4-NOT complex has roles in transcription and mRNA stability
	Not4		GL50803_8427				CCR4-NOT complex has roles in transcription and mRNA stability
	Not5		Not found				CCR4-NOT complex has roles in transcription and mRNA stability
	Ccr4		Not found				Roles in mRNA deadenylation
	Caf1		GL50803_10606				Roles in mRNA deadenylation
			GL50803_8209
	Caf40		Not found				CCR4-NOT complex has roles in transcription and mRNA stability
	Caf130		Not found				CCR4-NOT complex has roles in transcription and mRNA stability
	Pabp		GL50803_5942				Mediates interactions between the 5' cap and 3' poly(A) tail
	Pan2		GL50803_14763				Essential subunit of the Pan2p-Pan3p poly(A)-ribonuclease complex
	Pan3		Not found				Essential subunit of the Pan2p-Pan3p poly(A)-ribonuclease complex
Decapping machinery	Dcp1		Not found				Partcipates in degradation of mRNA transcripts containing PTCs
	Dcp2		GL50803_13201				Partcipates in degradation of mRNA transcripts containing PTCs
	Dhh1		GL50803_2098				Stimulates mRNA decapping
	Edc(1-3)p		Not found				Enhances decapping machinery activity
	Pat1		Not found				mRNA decapping factor
5'-3' Degradation machinery	Xrn/Ski1		GL50803_113365				5'-3' exonuclease; cytoplasmic (Xrn2)
	Xrn/Ski1		GL50803_24133				5'-3' exonuclease; nuclear (Xrn1)
Exosome	RNase PH proteins		GL50803_1890				Non-catalytic subunit of eukaryotic exosome
			GL50803_9847				Non-catalytic subunit of eukaryotic exosome
			GL50803_5632				Non-catalytic subunit of eukaryotic exosome
			GL50803_40007				Non-catalytic subunit of eukaryotic exosome
			Not found				Non-catalytic subunit of eukaryotic exosome
			Not found				Non-catalytic subunit of eukaryotic exosome
	Csl4		Not found				Non-catalytic subunit of eukaryotic exosome
	Rrp4		GL50803_33022				Non-catalytic subunit of eukaryotic exosome
	Rrp40		GL50803_17091				Non-catalytic subunit of eukaryotic exosome
	Rrp44		GL50803_112718				Catalytic subunit of eukaryotic exosome
	Rrp6		Not found				Catalytic subunit of eukaryotic exosome
TRAMP complex	Trf4		GL50803_16285				Non-canonical poly(A) polymerase
	Trf5		GL50803_11638				Non-canonical poly(A) polymerase
	Air1		GL50803_7081				Stimulates the poly(A) polymerase activity of Trf5
	Air2		GL50803_7081				Stimulates the poly(A) polymerase activity of Trf4
	Mtr4/Dob1		GL50803_17146				Helicase of TRAMP complex and TRAMP independent processes
Puf proteins			GL50803_17590				Contains 5 RNA-binding domains
			GL50803_17262				Contains 7 RNA-binding domains
			GL50803_14117				Contains 3 N-terminal RNA-binding domains
			GL50803_4548				Contains 6 RNA-binding domains
			GL50803_17325				Contains 8 RNA-binding domains
Nonsense-mediated decay	UPF1/SMG2		GL50803_13452				Partcipates in degradation of mRNA transcripts containing PTCs
	UPF2/SMG3		Not found				Partcipates in degradation of mRNA transcripts containing PTCs
	UPF3/SMG4		Not found				Partcipates in degradation of mRNA transcripts containing PTCs
	eRF1		GL50803_17190				Partcipates in degradation of mRNA transcripts containing PTCs
	eRF3		GL50803_17460				Partcipates in degradation of mRNA transcripts containing PTCs
	XRN		GL50803_24133				Participates in degradation of mRNA transcripts containing PTCs
			GL50803_ 113365				Participates in degradation of mRNA transcripts containing PTCs
	Ski7		Not found				Participates in degradation of mRNA transcripts containing PTCs
	Hrp		GL50803_3993				Participates in degradation of mRNA transcripts containing PTCs
	SMG1		GL50803_35180				Participates in degradation of mRNA transcripts containing PTCs
	SMG5		Not found				Participates in degradation of mRNA transcripts containing PTCs
	SMG6		Not found				Participates in degradation of mRNA transcripts containing PTCs
	SMG7		Not found				Participates in degradation of mRNA transcripts containing PTCs
Nonstop decay	Ski7		Not found				Possesses eRF3-like domain which targets nonstop mRNA for degradation
No-go decay	Dom34		GL50803_5892				Endoribonuclease; functions in no-go mRNA degradation
	Hbs1		GL50803_16111				Protein which associates with Dom34p
RNAi	Dicer		GL50803_103887				Cleaves dsRNA
	Argonaute		GL50803_2902				Protein containing PIWI domain
	Rdrp		GL50803_102515				Uses an RNA template for RNA synthesis
Other	Poly-adenylate polymerase		GL50803_13749				Addition of the poly-A tail
	Ski2		GL50803_17146				Putative RNA helicase, mediates 3'-5' RNA degradation
	Ski3		Not found				Mediates 3'-5' RNA degradation
	Ski8		Not found				Ski complex component and WD-repeat protein, mediates 3'-5')
	Nab3		Not found				Required for termination of non-poly A tailed transcripts
	Nrd 1		Not found				Required for termination of non-poly A tailed transcripts
a[1, 5, 7, 18, 20, 21, 23, 50, 64]
bNot found: Not found by BLASTp; Unidentified: Unidentified from potential candidates
c Description from Saccharomyces Genome Database
